# Supplementary material for: Gambling in Malaysia: an overview
Source: BJPsych Int. 2021 May;18(2):32–4. doi: 10.1192/bji.2020.55 (PMC8274414; doi:10.1192/bji.2020.55)
Supplement: Supplementary file 1 [file S2056474020000550sup001.zip]

Archive with 2 entries (2 files):
- coi-disclosure_-_sanju.pdf
- coi-disclosure_-_Balan.pdf
